# Supplementary material for: Patient-Derived Tumor Organoids to Model Cancer Cell Plasticity and Overcome Therapeutic Resistance
Source: Cells. 2025 Sep 18;14(18):1464. doi: 10.3390/cells14181464 (PMC12469014; doi:10.3390/cells14181464)
Supplement: Supplementary file 1 [file cells-14-01464-s001.zip]

Archive with 1 entries (1 files):
- cells-3805060-supplementary-update.pdf
